# Supplementary material for: Hi-JAKi-ng Synovial Fibroblasts in Inflammatory Arthritis With JAK Inhibitors
Source: Front Med (Lausanne). 2020 May 5;7:124. doi: 10.3389/fmed.2020.00124 (PMC7214667; doi:10.3389/fmed.2020.00124)
Supplement: Supplementary file 1 [file Table_1.xlsx]

## Sheet: Suppl. Table 1
				Jakinib effects in synovial fibroblasts
Reference	Stimulus	Jakinib	Dose (nM)	JAK-STAT signalling	Inflammation and extracellular matrix
1	LPS 10ng/ml	Tofacitinib	10-10000	NA	no effect: IL-6, IL-8 secretion
2	OSM 100ng/ml		10-5000	NA	↓ IL-6 secretion
	IL-1β, sIL-6R			NA	↓ IL-6 secretion, no effect: IL-8 release
	IL-1β 10ng/ml			NA	no effect: IL-6, MMP3, CXCL8, CCL2, CCL1 release
3	RA synovial fluid		1500	↓pSTAT1	NA
4	TNF		1000	↓pSTAT1	↓CXCL10, RANTES, MCP-1 release, no effect: IL-8 release
	IL-6 20ng/ml		1000	↓pSTAT1,3	↓ MCP-1 release
	± sIL-6R 100ng/ml
5	TNF 1ng/ml		1000	↓pSTAT1	NA
6	OSM 20ng/ml		1000-100	↓pJAK1-3, pSTAT1,3	↓ MCP-1, SAA1,2 mRNA
7	OSM 10ng		1000	NA	↓ IL-6, MCP-1 release, no effect: RANTES, IL-8 release
	IL-17			NA	↓ IL-6, IL-8 release, no effect: RANTES, MCP-1 release
8	IL-6 7.5ng/ml		1000-50	NA	↓ CCL2 mRNA in hip vs. knee SF
9	OSM 20ng/ml		20-500	↓pJAK1-3, pSTAT1, 3, 5	↓ IL-6 mRNA protein
	IL-6 + sIL-6R 100ng/ml			↓pSTAT3	NA
10	IL-6 + sIL-6R 100ng/ml		100-500	↓ pJAK2, pSTAT3	↓SAA mRNA
11	TNFα 10mg/ml + IL-17A 50ng/ml***		500	NA	↓IL-6
12	Poly (I:C), TNF, IL1α		300	NA	8% normalization of cytokine release
13	LPS 10ng/ml		10-300	NA	no effect: IL-6, IL-8 protein
	IL-1β 10pg/ml			NA	no effect: IL-6, IL-8 protein
	IL-17 10ng/ml			NA	no effect: IL-6, IL-8 protein
	Conditioned medium from			NA	↓IL-6 protein; no change: IL-8 production
	Tofacitinib-treated CD4+ T
14	TNF 10ng/ml		250	↓pSTAT1	↓CXCL9-11 mRNA; TNSF13B mRNA, protein
15	IFNα 20ng/ml		200	NA	↓TLR3 mRNA
	IFNα 20ng/ml + Poly(I:C) 10ug/ml			NA	↓ IL-6, MMP-1 protein, no effect: MMP3
2	OSM 100ng/ml	Baricitnib	250	NA	↓ IL-6 release
	IL-1β 10ng/ml			NA	↓ CCL2 release
					no effect: IL6, MMP1, MMP3, CXCL1, CXCL8 release
16	IFNγ 100U/ml		250	↓pSTAT1	NA
14	TNF 10ng/ml		250	↓pSTAT1	↓ CXCL9-11 mRNA, TNSF13B mRNA/protein
2	IL-1β 10ng/ml	Peficitinib	10-5000	NA	↓ IL-6, MMP3, CXCL8, CXCL1 release
					no effect: CCL2 release
2	IL-1β 10ng/ml	Filgotinib	10-5000	NA	↓ IL-6 release
					↓ CCL2, MMP3, CXCL1, CCL8 release
10	IL-6 + sIL-6R	AG490	10-50	↓pSTAT3	↓ SAA mRNA
6	OSM 20ng/ml	INCB028050	100-1000	↓pJAK1-3, pSTAT1, 3, 5	↓MCP-1, SAA1/2 mRNA
6	OSM 20ng/ml	PF-956980	100-500	↓pJAK3, pSTAT1, 5	↓MCP-1
				no effect: pJAK1, 2, pSTAT3	no effect: SAA1/2 mRNA
12	Poly(I:C), TNF, IL1α	Lestaurtinib	300	NA	38% normalization of Poly(I:C)-induced cytokines
					4-6% normalization of TNF, IL1α-induced cytokines
12	Poly(I:C), TNF, IL1α	Ruxolitinib	300	NA	8% normalization of Poly(I:C), TNF, IL1α-induced cytokines
Supplementary Table I: Jakinib effects in synovial fibroblasts. LPS: lipopolysaccharide, OSM: oncostatin M, IL-1β: interleukin beta; RA: rheumatoid arthritis, TNF: tumor necrosis factor, IL-6: interleukin 6, sIL-6R: soluble IL-6 receptor,
IL-17: interleukin 17, IL1α: interleukin 1 alpha, IFNα/γ: interferon alpha/gamma, AG490: JAK2 selective inhibitor, PF-956980: JAK3 selective inhibitor, STAT1/3/5: signal transducer and activator of transcription 1/3/5
JAK1-3: Janus kinase 1-3, MMP1/3: matrix metalloproteinase 1/3, CCL1/2/8: Chemokine (C-C motif ligand)1/2/8, TLR3: Toll-like receptor 3, TNFSF13B: tumor necrosis factor ligand superfamily member 13B,also known as BAFF
CXCL1/9-11: chemokine (C-X-C motif) ligand 1/9-11, MCP-1: Monocyte chemoattractant protein 1, RANTES: Regulated upon Activation, Normal T Cell Expressed and Presumably Secreted, also known as CCL5
SAA1/2: serum amyloid A 1/2, NA: not applicable. All studies were conducted in human synovial fibroblasts, except *** in mouse synovial fibroblasts.
References
1.	To WS, Aungier SR, Cartwright AJ, Ito K, Midwood KS. Potent anti-inflammatory effects of the narrow spectrum kinase inhibitor RV1088 on rheumatoid arthritis synovial membrane cells. Br J Pharmacol. Aug 2015;172(15):3805-3816.
2.	Diller M, Hasseli R, Hülser ML, et al. Targeting Activated Synovial Fibroblasts in Rheumatoid Arthritis by Peficitinib. Front Immunol. 2019;10:541.
3.	Jones DS, Jenney AP, Joughin BA, Sorger PK, Lauffenburger DA. Inflammatory but not mitogenic contexts prime synovial fibroblasts for compensatory signaling responses to p38 inhibition. Sci Signal. 03 2018;11(520).
4.	Rosengren S, Corr M, Firestein GS, Boyle DL. The JAK inhibitor CP-690,550 (tofacitinib) inhibits TNF-induced chemokine expression in fibroblast-like synoviocytes: autocrine role of type I interferon. Ann Rheum Dis. Mar 2012;71(3):440-447.
5.	Kawaguchi Y, Waguri-Nagaya Y, Tatematsu N, et al. The Janus kinase inhibitor tofacitinib inhibits TNF-α-induced gliostatin expression in rheumatoid fibroblast-like synoviocytes. Clin Exp Rheumatol. 2018 Jul-Aug 2018;36(4):559-567.
6.	Migita K, Izumi Y, Torigoshi T, et al. Inhibition of Janus kinase/signal transducer and activator of transcription (JAK/STAT) signalling pathway in rheumatoid synovial fibroblasts using small molecule compounds. Clin Exp Immunol. Dec 2013;174(3):356-363.
7.	McGarry T, Orr C, Wade S, et al. JAK/STAT Blockade Alters Synovial Bioenergetics, Mitochondrial Function, and Proinflammatory Mediators in Rheumatoid Arthritis. Arthritis Rheumatol. 12 2018;70(12):1959-1970.
8.	Hammaker D. Joint Location–Specific JAK‐STAT Signaling in Rheumatoid Arthritis Fibroblast‐like Synoviocytes. In: Nygaard G, Kuhs A, Ai R, Boyle DL, Wang W, Firestein GS, eds: ACR Open Rheumatology; 2019.
9.	Migita K, Komori A, Torigoshi T, et al. CP690,550 inhibits oncostatin M-induced JAK/STAT signaling pathway in rheumatoid synoviocytes. Arthritis Res Ther. May 2011;13(3):R72.
10.	Migita K, Koga T, Komori A, et al. Influence of Janus kinase inhibition on interleukin 6-mediated induction of acute-phase serum amyloid A in rheumatoid synovium. J Rheumatol. Nov 2011;38(11):2309-2317.
11.	Llop-Guevara A, Porras M, Cendón C, et al. Simultaneous inhibition of JAK and SYK kinases ameliorates chronic and destructive arthritis in mice. Arthritis Res Ther. Dec 2015;17:356.
12.	Jones DS, Jenney AP, Swantek JL, Burke JM, Lauffenburger DA, Sorger PK. Profiling drugs for rheumatoid arthritis that inhibit synovial fibroblast activation. Nat Chem Biol. Jan 2017;13(1):38-45.
13.	Maeshima K, Yamaoka K, Kubo S, et al. The JAK inhibitor tofacitinib regulates synovitis through inhibition of interferon-γ and interleukin-17 production by human CD4+ T cells. Arthritis Rheum. Jun 2012;64(6):1790-1798.
14.	Bonelli M, Dalwigk K, Platzer A, et al. IRF1 is critical for the TNF-driven interferon response in rheumatoid fibroblast-like synoviocytes: JAKinibs suppress the interferon response in RA-FLSs. Exp Mol Med. Jul 2019;51(7):75.
15.	Boor PPC, de Ruiter PE, Asmawidjaja PS, Lubberts E, van der Laan LJW, Kwekkeboom J. JAK-inhibitor tofacitinib suppresses interferon alfa production by plasmacytoid dendritic cells and inhibits arthrogenic and antiviral effects of interferon alfa. Transl Res. 10 2017;188:67-79.
16.	Karonitsch T, Beckmann D, Dalwigk K, et al. Targeted inhibition of Janus kinases abates interfon gamma-induced invasive behaviour of fibroblast-like synoviocytes. Rheumatology (Oxford). 03 2018;57(3):572-577.
